# Supplementary material for: Characterization of Biomarkers in Colorectal Cancer Liver Metastases as a Prognostic Tool
Source: J Pers Med. 2021 Oct 21;11(11):1059. doi: 10.3390/jpm11111059 (PMC8618941; doi:10.3390/jpm11111059)
Supplement: Supplementary file 1 [file jpm-11-01059-s001.zip]

Archive with 1 entries (1 files):
- jpm-1403087-supplementary.pdf
